# Supplementary material for: The voltage-gated potassium channel Shaker promotes sleep via thermosensitive GABA transmission
Source: Commun Biol. 2020 Apr 15;3:174. doi: 10.1038/s42003-020-0902-8 (PMC7160125; doi:10.1038/s42003-020-0902-8)
Supplement: Supplementary file 2 — Supplementary Data 1 [file 42003_2020_902_MOESM2_ESM.xlsx]

## Sheet: L Sleep
Gal4	Gal4>Control					Gal4>Sh RNAi#1					P value (Temperature × Sh depletion effect)
	Average	SEM	Average	SEM	N	Average	SEM	Average	SEM	N
	Day 2 (21°C)	Day 2 (21°C)	Day 5 (29°C)	Day 5 (29°C)		Day 2 (21°C)	Day 2 (21°C)	Day 5 (29°C)	Day 5 (29°C)
elav;dcr2	419.326	11.5727	502.488	10.9594	43	191.639	16.5715	452.889	13.5721	36	8.62e-17
30y	315.609	14.9141	509.957	12.8828	23	106.727	15.0702	402.364	16.6143	33	1.79e-05
121y	395.333	10.3059	519.667	11.3194	30	215.64	21.9428	348.6	25.8304	25	0.798126
R40B03	508.037	10.5759	568.926	9.24699	27	361.167	22.2286	476.667	20.7358	30	0.0241994
D42	385.969	9.67406	442.4	9.64193	65	246.478	13.7189	494.261	8.04465	69	4.86e-25
103Y	412.81	10.0519	510.452	9.64469	42	283	22.0099	473.286	16.4382	28	0.000294816
c632a	378.052	15.1581	482.172	9.69982	58	253.564	23.951	486.769	14.6007	39	1.27e-07
50y	358.633	13.7273	439.469	12.3775	49	245.111	11.5209	448.37	12.2515	54	4.33e-08
vGAT(2)	380.907	16.6053	457.163	16.5656	43	267.889	25.6375	481.037	16.6153	27	3.38e-08
feb	399.2	11.2375	533.35	16.2489	20	287.278	21.5332	492.694	16.868	36	0.0200376
vGlut (OK371)	318	9.92123	475.13	22.7276	23	210.8	22.2887	480.5	20.3614	20	0.00322568
NP2426 (LN2)	466.418	7.97049	550.761	6.50039	67	365.73	19.46	543.973	8.80678	37	1.41e-07
c253	433.933	16.5928	480.833	11.54	30	336.308	23.7339	424.692	15.0308	26	0.0475697
c747	396.966	19.0602	465.759	26.3255	29	299.892	19.0995	432	17.4395	37	0.0673298
NP7175	470.074	17.4743	496.444	16.2457	27	373.667	29.8958	457.278	34.4309	18	0.0310713
vGAT(3)	471.622	9.73068	564.222	7.68331	45	376.323	19.6232	608.258	7.83252	31	1.84e-08
EB1	494.9	10.1119	531.333	6.77781	30	400.71	15.9942	525.677	10.9921	31	7.99e-07
1471	422.111	14.3337	527.148	18.4546	27	328.783	21.6723	503.739	21.6986	23	0.00406557
c309	252.516	18.0345	388.968	15.0018	31	165.647	21.122	438.735	14.866	34	6.8e-07
R70F01 (RDL)	382.8	7.90023	479.85	14.0939	20	316.75	18.1956	459.562	18.837	16	0.113734
ppl	390.057	15.2337	478.371	10.4053	35	325.52	22.7109	440	16.0667	25	0.0154894
NP2748	439.971	13.3544	495.353	15.3418	34	377.321	17.3788	497.107	10.4804	28	0.00214901
c061	353.938	17.1959	506.25	12.0754	32	294.103	24.1149	503.759	17.7775	29	0.0168381
R75H06 (GRD)	372.792	10.4326	474.264	6.33328	53	313.24	15.3091	402.36	17.2074	25	0.719107
c819 (GABAergic EB)	274.686	15.7632	468.514	15.8983	35	233.861	25.8006	433	19.1215	36	0.518015
TrpA1 (BL27593)	429.6	9.81655	523.2	12.1203	30	388.909	22.6569	535.864	20.2784	22	0.0180959
NP3061	430.042	16.4735	467.292	12.5342	24	391.562	33.1953	493.562	24.6646	16	0.0017112
Cha	306.261	12.0002	453.652	10.6803	23	270.9	20.5135	458.7	23.0922	20	0.29523
c767	306.534	10.0113	450.621	10.7521	43	273.389	27.2546	428.556	20.4483	18	0.805757
Clk	438.871	6.68649	487.194	6.614	31	411.167	11.8372	482.643	7.87717	42	0.0410243
Akh(2)	407.148	12.4799	539.593	8.96086	27	382	9.9998	514.87	14.5642	23	0.567921
DDC3	324.688	16.2369	488.312	10.5237	32	300.028	18.3028	477.333	14.9239	36	0.515529
MB247	319.76	12.2453	484.1	8.63719	50	298.533	14.5403	424.633	14.9117	30	0.0948699
TDC2	358.905	17.9922	500.857	16.6915	21	339.7	21.0098	465.85	16.7455	20	0.632548
NP1131	425.04	11.0061	497.68	14.9338	25	413.949	10.5762	501.923	10.0174	39	0.621277
NP3208	400.28	12.4694	445.56	16.6391	25	389.533	20.7477	486.133	15.6171	15	0.11135
Dlip2	392.609	12.0233	480.478	18.3545	23	382.269	16.7087	525.462	9.68381	26	0.00727363
tim	307.059	18.4318	424.647	18.9318	17	302.333	18.8567	475.222	24.2319	18	0.0299218
np394	317.529	15.48	464.353	11.7423	34	315	17.666	472.429	11.3842	35	0.610717
201Y	343.187	11.0451	507.923	7.07761	91	341.302	11.3024	489.46	10.4683	63	0.719396
R58H05 (R2 EB)	236.524	16.1548	465.905	14.8438	21	235.087	20.8384	375.304	21.0818	23	9.45e-05
GH146	340.622	12.4185	504.838	10.337	37	339.969	13.1091	507.562	17.1549	32	0.538763
OK107	331.846	12.7279	469.192	11.0561	52	331.843	10.5403	504.078	11.2377	51	0.0522559
repo	349.3	13.2956	482.767	9.57891	30	352.032	19.0912	491.097	9.64157	31	0.653056
c205	414.2	19.1451	521.8	11.8762	20	417.633	17.2674	583	7.84578	30	0.00455702
R18H11 (DN1)	527.971	8.05036	536.735	9.73859	34	532.655	13.5054	548.621	11.9012	29	0.878992
c316 (DPM)	421.733	26.4169	479.533	31.3283	15	429.778	18.4796	485	24.3753	18	0.993798
cry1a	364.1	12.046	509.933	15.6164	30	372.542	12.514	522.542	16.9257	24	0.800514
TrpA1 (BL65465)	451.977	17.1316	590.116	11.8555	43	463.476	19.0086	584.333	12.8121	21	0.660551
c5	276.735	15.6975	455.088	12.315	34	291.593	15.6385	482.444	15.4167	27	0.235876
17D	315.714	13.2089	435.25	13.4525	28	331.778	13.0845	464.556	11.2782	27	0.935099
R69F08 (R2 EB)	349.304	14.3067	423.348	14.0227	23	368.731	19.2342	392.231	16.2771	26	0.0396808
R23E10	391.521	8.16161	488.726	8.28193	73	420.779	7.92668	496.882	9.08939	68	0.0253191
ppk	344.053	10.175	434.763	10.7768	38	375.706	8.02542	467.265	12.7663	34	0.53122
cry3a	356.214	13.0574	460.643	12.3918	28	388.452	13.0702	533.452	7.1788	31	0.0450058
NP0225 (I,m,oACT)	414.838	10.2958	566.459	6.80847	37	447.219	10.2787	578.25	9.69214	32	0.37942
npf2	387.944	11.6162	523.685	11.4209	54	422.833	8.75099	498.803	9.85438	66	3.67e-05
c305a	380.056	14.6922	507.611	13.3454	36	417.462	22.771	551.885	13.4422	26	0.774704
DH44	335.3	13.6914	462.2	17.6941	20	373.333	15.2698	528.333	13.3911	15	0.363571
npf3	313.659	11.8707	500.318	12.3765	44	364.886	16.9356	517.432	10.7815	44	0.0223357
CG	418.607	14.6628	511.179	11.8018	28	471.735	12.2961	532	10.3784	34	0.0541937
TH	294.8	14.4439	451.533	10.9333	30	349.269	10.8434	493.577	10.114	26	0.566956
Yolk	312.393	12.6416	476.679	14.3658	28	384.524	19.0669	480.143	19.8513	21	0.00261
SNPF	305.484	12.416	476.323	11.8567	31	379.545	10.566	529.955	11.9569	22	0.333298
Clk401	318.474	18.9138	543.421	11.6316	19	394.476	19.2056	529.381	20.2712	21	0.00137989
c929	243.789	10.1931	322.947	13.2754	57	321.525	11.0986	453.949	12.9393	59	0.00261678
Trh3	302.686	18.4481	473.257	13.9087	35	382.531	11.6384	511.5	9.28861	32	6.64e-05
Tdc1	365.607	17.1942	482.25	14.8108	28	445.963	13.176	556	8.38565	27	0.65297
sIFa	295.087	19.4588	453	15.0867	23	379.071	10.5789	502.607	8.60422	28	0.417929
pdf	310.448	12.7191	417.034	12.125	29	403.893	13.2654	517.25	12.3821	28	0.580734
DDC2	256.533	15.1333	442	14.2954	30	352.31	9.49126	495.483	12.2911	29	0.0430348
Clk405	299.294	11.4981	449.863	9.62802	51	410.107	16.5399	499.893	12.7019	28	0.00390395
104y	287.684	10.9676	453.987	8.52201	36	402.143	12.0957	495.893	14.7764	28	0.000557131

## Sheet: D Sleep
Gal4	Gal4>Control					Gal4>Sh RNAi#1					P value (Temperature × Sh depletion effect)
	Average	SEM	Average	SEM	N	Average	SEM	Average	SEM	N
	Day 2 (21°C)	Day 2 (21°C)	Day 5 (29°C)	Day 5 (29°C)		Day 2 (21°C)	Day 2 (21°C)	Day 5 (29°C)	Day 5 (29°C)
elav;dcr2	581.837	10.1772	515.047	12.6381	43	441.167	14.2886	451.944	14.525	36	0.000880407
30y	555.348	11.6866	420	17.7208	23	308.061	27.5244	340.242	20.4588	33	4.72285e-06
121y	583.667	8.03174	471.033	16.2301	30	359.2	27.0527	351.92	33.0944	25	0.00692273
R40B03	492.037	11.6027	347.963	13.7252	27	348.433	31.8507	344.8	26.5984	30	0.00110987
D42	557.862	7.27938	393.969	9.89549	65	400.014	18.4352	303.174	15.4255	69	0.000516649
103Y	526.19	13.1047	443.19	15.7413	42	511.25	19.8077	407.464	23.2157	28	0.259171
c632a	596.241	7.66507	474.086	11.595	58	404.897	32.3629	460.744	16.8863	39	2.22186e-12
50y	569.592	9.31022	463.735	12.8851	49	542	9.40055	430.222	14.3381	54	0.672749
vGAT(2)	511.721	11.7646	396.372	14.8105	43	519.889	14.6123	457.037	21.8336	27	0.010856
feb	495.55	14.2326	398.95	17.0565	20	415.944	13.7105	317.139	17.7993	36	0.883236
vGlut (OK371)	606.783	11.1131	482.957	17.2076	23	541.3	22.2025	508.35	24.2854	20	0.000401739
NP2426 (LN2)	589.403	7.68906	497.567	10.518	67	585.108	9.28848	572.135	14.28	37	1.38802e-07
c253	623.4	9.54982	482.4	15.616	30	518.077	25.2753	416.538	27.3707	26	0.240626
c747	548.414	17.274	353.483	23.1117	29	412.757	16.872	274.703	21.8452	37	0.0258625
NP7175	546.963	12.6837	428.963	24.854	27	466.444	34.6015	445.278	36.4125	18	0.000190529
vGAT(3)	539.6	10.4246	443.822	8.5714	45	511.161	19.4974	432.968	21.2108	31	0.402188
EB1	593.833	9.72106	593.667	8.51373	30	613.29	6.67642	608.323	11.1345	31	0.468417
1471	597.518	8.70478	457.815	25.2359	27	550.217	18.8367	373.174	33.6449	23	0.323557
c309	471.645	17.2736	372.323	15.4094	31	266.676	36.5003	276.794	24.9737	34	7.68887e-06
R70F01 (RDL)	517.35	13.8205	474.25	21.3766	20	532.75	18.5102	593.625	11.353	16	0.000602103
ppl	566.343	11.7743	566.714	7.75817	35	603.92	11.6024	594.16	13.1283	25	0.736611
NP2748	572.088	12.319	456.529	15.8659	34	558.857	12.2089	513.429	12.5374	28	0.000518321
c061	505.094	11.4478	384.062	17.4064	32	352.241	27.609	294.345	29.3223	29	0.00540218
R75H06 (GRD)	580.906	7.36993	489.038	15.3846	53	486.64	19.4047	453.68	22.7128	25	0.0369073
c819 (GABAergic EB)	517	14.2277	459.714	18.8608	35	426.611	29.5864	473.833	23.1359	36	0.000154282
TrpA1 (BL27593)	590.033	9.84378	529.2	10.6277	30	603.273	15.189	586.909	17.4362	22	0.0213935
NP3061	480.75	23.5291	323.125	28.4633	24	462.188	36.3989	438.062	25.8533	16	0.00486438
Cha	523.522	13.3176	347.435	16.3912	23	466.9	21.9958	251.45	29.6152	20	0.651809
c767	498.326	9.62173	387.209	10.559	43	415.667	30.3151	338.333	27.1895	18	0.262466
Clk	555.452	10.7958	535.742	8.80383	31	562.643	15.8163	528.262	11.8385	42	0.234918
Akh(2)	579.889	10.7557	488.259	16.6486	27	575	17.3406	532.217	25.5626	23	0.0158793
DDC3	545.125	15.1014	484	12.8332	32	552.194	15.3621	413.528	18.04	36	6.52243e-05
MB247	542.64	9.05542	453.3	12.6183	50	512.7	12.2148	366.533	18.759	30	0.00150115
TDC2	556.476	12.7948	437.238	18.7863	21	590.95	16.0756	465.35	25.6044	20	0.780628
NP1131	478.4	20.8316	329.32	30.3244	25	533.18	12.7389	402.077	25.8385	39	0.16433
NP3208	546.12	15.8949	332.88	29.1049	25	406.4	36.7849	263.867	39.3567	15	0.211057
Dlip2	569.957	11.6143	460.609	14.603	23	587.885	11.4391	508.423	17.9489	26	0.0793164
tim	530.118	15.4627	513.588	13.4517	17	374.333	33.8451	379.222	23.883	18	0.492474
np394	559.5	11.6571	486.265	13.4402	34	563.971	10.6536	429.8	12.1272	35	0.000673202
201Y	582.165	6.50046	487.363	7.2883	91	501.587	13.0395	480.651	12.0121	63	2.06483e-07
R58H05 (R2 EB)	481.714	11.8469	449.333	15.0291	21	386.522	17.346	274.217	25.1475	23	0.00241024
GH146	525.324	11.9287	407.297	15.5261	37	574.531	13.5031	547.531	25.9703	32	1.88178e-08
OK107	547.692	12.6114	408.519	18.9996	52	513.314	13.8455	421.392	16.1865	51	0.00224662
repo	614.7	10.446	415.733	17.0772	30	614.774	12.4277	426.516	18.2884	31	0.987375
c205	596.9	9.00815	504.4	13.8232	20	629.2	7.83353	551.233	11.4758	30	0.574521
R18H11 (DN1)	584.412	8.05951	409.647	14.047	34	546.345	12.7517	416.448	14.6222	29	0.0374179
c316 (DPM)	578.467	25.7171	543.667	17.9811	15	602.556	18.5559	513.222	28.1868	18	0.263459
cry1a	580.1	9.91044	436.933	15.3223	30	582.667	12.5462	406.458	24.0185	24	0.20261
TrpA1 (BL65465)	581.395	13.8289	440.628	17.1828	43	470.048	15.2458	327.857	14.5849	21	0.664808
c5	541.882	11.976	475.765	13.6783	34	517.704	18.8009	385.852	24.258	27	0.013988
17D	534.857	10.5143	399.964	25.3578	28	505.963	18.2794	416.333	27.3799	27	0.292392
R69F08 (R2 EB)	500.13	11.6246	399.913	19.4564	23	546.231	14.5037	413.885	19.7055	26	0.201901
R23E10	549.356	8.28799	506.274	10.1134	73	558.971	9.25293	482.191	14.999	68	0.162752
ppk	436.132	14.519	357.711	18.937	38	512.735	10.7798	419.971	19.6366	34	0.46288
cry3a	510.821	10.5954	322.964	15.964	28	586.516	11.124	406.742	21.7288	31	0.853725
NP0225 (I,m,oACT)	602.73	10.7935	529.432	11.1287	37	637.75	6.65055	593.625	11.2949	32	0.0121913
npf2	478.111	13.7151	293.259	13.2744	54	476.636	13.6009	280.212	10.7029	66	0.396235
c305a	516.5	15.4799	412.333	15.5518	36	494.538	19.4054	438.885	22.2705	26	0.0352305
DH44	513.3	13.7468	438.05	12.4793	20	528.2	17.5988	468	17.6133	15	0.369234
npf3	527.386	14.0438	466.795	14.4224	44	550.295	11.4372	441.705	10.7937	44	0.00742414
CG	626.179	9.86912	486.821	17.7288	28	643.941	8.44242	574.647	10.2251	34	0.00012367
TH	528.867	9.7998	456.433	12.8405	30	509.423	12.6743	385.154	15.56	26	0.0225374
Yolk	547.036	12.9224	452.643	14.5804	28	527.857	14.2969	431.714	18.8163	21	0.961026
SNPF	502.387	11.9501	409.387	14.4258	31	581.773	16.2656	463.273	32.8179	22	0.68246
Clk401	606.263	10.5295	510.579	17.7847	19	621.667	11.5425	578.095	11.5139	21	0.0476832
c929	469.281	11.143	328.228	13.2355	57	573.407	8.40907	409.712	12.6585	59	0.184066
Trh3	491.857	16.3381	359.6	17.1946	35	527.281	15.439	408.625	19.0312	32	0.426093
Tdc1	541.357	11.1558	448.893	18.8481	28	544	15.3985	411.222	20.856	27	0.0777035
sIFa	516.043	17.876	455.739	24.0672	23	543	13.839	438.107	15.2115	28	0.0391014
pdf	478.897	15.5122	398.207	14.5776	29	484.679	11.7597	412.393	16.2806	28	0.487359
DDC2	528.967	10.2315	485.2	16.9451	30	538.862	12.9053	508.483	15.4417	29	0.4858
Clk405	545.02	9.35905	348.549	14.8094	51	586.429	11.342	408.036	22.8805	28	0.190546
104y	494.583	10.8337	391.028	15.3185	36	556.464	12.2904	324.071	15.8924	28	9.54315e-09
